# Supplementary material for: Urine CA125 and HE4 for the Detection of Ovarian Cancer in Symptomatic Women
Source: Cancers (Basel). 2023 Feb 16;15(4):1256. doi: 10.3390/cancers15041256 (PMC9953976; doi:10.3390/cancers15041256)
Supplement: Supplementary file 1 [file cancers-15-01256-s001.zip]

Archive with 1 entries (1 files):
- cancers-2181899-supplementary.pdf
